# Supplementary material for: Evaluation of Peanut Physiological Responses to Heat and Drought Stress Across Growth Chamber and Field Environments
Source: Plants (Basel). 2025 Aug 28;14(17):2687. doi: 10.3390/plants14172687 (PMC12430426; doi:10.3390/plants14172687)
Supplement: Supplementary file 1 [file plants-14-02687-s001.zip]

Archive with 1 entries (1 files):
- plants-3813014-supplementary.pdf
